# Supplementary material for: Integrative Analysis of Glycosylation-Related Genes Reveals Prognostic Subtypes, Immune Evasion, and Therapeutic Vulnerabilities in Lung Adenocarcinoma
Source: Oncol Res. 2026 Jun 16;34(7):18. doi: 10.32604/or.2026.074013 (PMC13292060; doi:10.32604/or.2026.074013)
Supplement: Supplementary file 1 [file OncolRes-34-74013-s001.zip]

Archive with 1 entries (1 files):
- TSP_OR_74013-s001.docx
